# Supplementary material for: Predictive biomarkers of COVID-19 impact in renal transplant patients: an exploratory proteomic and cytokine analysis
Source: Front Immunol. 2026 Jun 12;17:1687147. doi: 10.3389/fimmu.2026.1687147 (PMC13303355; doi:10.3389/fimmu.2026.1687147)
Supplement: Supplementary Table 1 — 111 of the 118 DEPs between RTP-COVID-19 patients versus healthy subjects that were mapped in the IPA database. [file Table1.xlsx]

## Sheet: TABLE S1 111
Supplementary Table S1-111 of the 118 DEPs between RTP-COVID-19 patients versus healthy subjects that were mapped in the IPA database.
	Symbol	Entrez Gene Name	Accession	P-Value	Fold Change	Location	Type(s)	Biomarker Application(s)	Drug(s)
	ACTBL2	Actin beta like 2	Q562R1	0.0291	2.213	Nucleus	Other
	AFM	Afamin	P43652	0.00108	2.111	Extracellular Space	Transporter	Unspecified application
	AMBP	Alpha-1-microglobulin/bikunin precursor	P02760	5.31e-06	5.994	Extracellular Space	Transporter	Safety,unspecified application
	APOA2	Apolipoprotein A2	P02652	0.000436	2.149	Extracellular Space	Transporter	Efficacy
	APOC1	Apolipoprotein C1	P02654	7.1e-07	26.524	Extracellular Space	Transporter	Prognosis,unspecified application
	APOC2	Apolipoprotein C2	P02655	0.000406	4.104	Extracellular Space	Transporter	Efficacy
	APOD	Apolipoprotein D	P05090	9.24e-06	4.875	Extracellular Space	Transporter	Safety
	APOE	Apolipoprotein E	P02649	1.36e-06	6.384	Extracellular Space	Transporter	Diagnosis,efficacy,prognosis,unspecified application
	APOF	Apolipoprotein F	Q13790	1.18e-06	37.672	Extracellular Space	Transporter
	APOH	Apolipoprotein H	P02749	0.000109	3.035	Extracellular Space	Transporter	Unspecified application
	APOL1	Apolipoprotein L1	O14791	0.000199	30.673	Extracellular Space	Transporter
	APOM	Apolipoprotein M	O95445	0.000479	2.881	Plasma Membrane	Transporter
	ARHGDIA	Rho GDP dissociation inhibitor alpha	P52565	0.00269	4.951	Cytoplasm	Other	Unspecified application
	ARL1	ADP ribosylation factor like GTPase 1	P40616	2.94e-09	-3056.39	Cytoplasm	Enzyme
	ARR3	Arrestin 3	P36575	4.47e-07	53.93	Cytoplasm	Other
	ASB3	Ankyrin repeat and SOCS box containing 3	Q9Y575	0.0381	-9.718	Cytoplasm	Transcription Regulator
	ATAD3A	ATPase family AAA domain containing 3A	Q9NVI7	1.15e-05	-5.286	Cytoplasm	Other
	BCL9L	BCL9 like	Q86UU0	2.14e-07	49.319	Cytoplasm	Other
	BPIFA4P	BPI fold containing family A member 4, pseudogene	Q86YQ2	3.53e-05	25.42	Extracellular Space	Other
	C7	Complement C7	P10643	1.63e-05	4.064	Extracellular Space	Other
	C1QA	Complement C1q A chain	P02745	0.000798	5.88	Extracellular Space	Other
	C1QB	Complement C1q B chain	P02746	0.000886	2.88	Extracellular Space	Other
	C4BPA	Complement component 4 binding protein alpha	P04003	1.88e-06	8.264	Extracellular Space	Other
	C8A	Complement C8 alpha chain	P07357	1.96e-05	33.628	Extracellular Space	Other
	CD14	CD14 molecule	P08571	9.31e-07	471.325	Plasma Membrane	Transmembrane Receptor	Efficacy,unspecified application
	CFHR1	Complement factor H related 1	Q03591	0.00497	-16.007	Extracellular Space	Other
	CFI	Complement factor I	P05156	2.2e-06	7.218	Extracellular Space	Peptidase
	CLEC3B	C-type lectin domain family 3 member B	P05452	4.83e-07	-27.267	Extracellular Space	Other
	CPB2	Carboxypeptidase B2	Q96IY4	1.83e-05	6.98	Extracellular Space	Peptidase
	CPN1	Carboxypeptidase N subunit 1	P15169	0.00512	2.462	Extracellular Space	Peptidase
	CPN2	Carboxypeptidase N subunit 2	P22792	0.000111	6.469	Extracellular Space	Peptidase
	CRABP1	Cellular retinoic acid binding protein 1	P29762	0.00018	15.81	Cytoplasm	Transporter	Diagnosis,unspecified application
	CRP	C-reactive protein	P02741	1.35e-06	10438.3	Extracellular Space	Other	Diagnosis,disease progression,efficacy,prognosis,safety,unspecified application
	DUOX1	Dual oxidase 1	Q9NRD9	0.000334	160.885	Plasma Membrane	Enzyme
	ECM1	Extracellular matrix protein 1	Q16610	0.00068	285.943	Extracellular Space	Transporter	Diagnosis
	F12	Coagulation factor XII	P00748	0.000385	2.294	Extracellular Space	Peptidase	Prognosis
	FAM9C	Family with sequence similarity 9 member C	Q8IZT9	3.47e-06	-39.593	Nucleus	Other
	FCN3	Ficolin 3	O75636	3.02e-05	3.406	Extracellular Space	Other	Efficacy
	GC	GC vitamin D binding protein	P02774	0.000946	2.082	Extracellular Space	Transporter	Unspecified application
	GCC2	GRIP and coiled-coil domain containing 2	Q8IWJ2	1.16e-05	313.069	Cytoplasm	Other
	GSN	Gelsolin	P06396	0.0463	-6.834	Extracellular Space	Other	Disease progression,efficacy
	HBD	Hemoglobin subunit delta	P02042	5.57e-07	13.959	Other	Transporter
	HBZ	Hemoglobin subunit zeta	P02008	9.88e-07	10.103	Cytoplasm	Transporter
	HIGD2B	HIG1 hypoxia inducible domain family member 2B	Q4VC39	0.00168	-137.763	Other	Other
	HLA-DPA1	Major histocompatibility complex, class II, DP alpha 1	P20036	0.000436	85.95	Plasma Membrane	Transmembrane Receptor
	HMX3	H6 family homeobox 3	A6NHT5	4.32e-06	2406.01	Nucleus	Transcription Regulator
	HP	Haptoglobin	P00738	2.85e-05	2.797	Extracellular Space	Peptidase	Diagnosis,efficacy,unspecified application
	HPR	Haptoglobin-related protein	P00739	0.00488	3.263	Extracellular Space	Peptidase
	HRG	Histidine rich glycoprotein	P04196	0.00182	-2.226	Extracellular Space	Other
	IGFALS	Insulin like growth factor binding protein acid labile subunit	P35858	2.9e-05	3.09	Extracellular Space	Other
	IGHG1	Immunoglobulin heavy constant gamma 1 (G1m marker)	P01857	0.000386	2.479	Extracellular Space	Other
	IGHG3	Immunoglobulin heavy constant gamma 3 (G3m marker)	P01860	1.94e-05	8.464	Extracellular Space	Other
	IGHV3-49	Immunoglobulin heavy variable 3-49	A0A0A0MS15	0.0163	68.805	Other	Other
	IGHV4-4	Immunoglobulin heavy variable 4-4	A0A075B6R2	0.000221	-25.193	Other	Other
	IGKC	Immunoglobulin kappa constant	P01834	2.43e-05	-2.122	Extracellular Space	Other	Unspecified application
	IGKV1D-33	Immunoglobulin kappa variable 1D-33	P01593	1.5e-05	4.045	Extracellular Space	Other
	IGKV3D-20	Immunoglobulin kappa variable 3D-20	A0A0C4DH25	1.29e-05	2.894	Extracellular Space	Other
	IGLC2	Immunoglobulin lambda constant 2	P0DOY2	0.000592	2.113	Extracellular Space	Other
	IGLV1-47	Immunoglobulin lambda variable 1-47	P01700	0.00404	-6.701	Extracellular Space	Other
	ITIH3	Inter-alpha-trypsin inhibitor heavy chain 3	Q06033	0.000862	10.076	Extracellular Space	Other
	KCTD4	Potassium channel tetramerization domain containing 4	Q8WVF5	0.00591	2.217	Other	Ion Channel
	LBX1	Ladybird homeobox 1	P52954	0.000947	19.86	Nucleus	Transcription Regulator
	LCP1	Lymphocyte cytosolic protein 1	P13796	5.81e-07	96.22	Cytoplasm	Other	Disease progression
	LRG1	Leucine rich alpha-2-glycoprotein 1	P02750	0.000188	2.369	Extracellular Space	Other
	LUM	Lumican	P51884	0.000182	2.274	Extracellular Space	Other
	MXD1	MAX dimerization protein 1	Q05195	4.86e-06	-5.934	Nucleus	Transcription Regulator
	NAGLU	N-acetyl-alpha-glucosaminidase	P54802	0.00227	-20.637	Cytoplasm	Enzyme	Unspecified application
	NUDCD2	NudC domain containing 2	Q8WVJ2	5.01e-06	41.273	Cytoplasm	Other
	ORM1	Orosomucoid 1	P02763	0.00445	3.463	Extracellular Space	Other	Unspecified application
	ORM2	Orosomucoid 2	P19652	3.31e-05	3.386	Extracellular Space	Other
	PLXNA1	Plexin A1	Q9UIW2	1.35e-06	15.586	Plasma Membrane	Transmembrane Receptor
	PPBP	Pro-platelet basic protein	P02775	2.63e-05	7.348	Extracellular Space	Cytokine
	PZP	PZP alpha-2-macroglobulin like	P20742	3.94e-06	-5.848	Extracellular Space	Other
	RAB32	RAB32, member RAS oncogene family	Q13637	1.74e-05	604.009	Cytoplasm	Enzyme
	S100A8	S100 calcium binding protein A8	P05109	0.00259	7.669	Cytoplasm	Other	Diagnosis,efficacy,unspecified application
	S100A9	S100 calcium binding protein A9	P06702	0.0197	2.817	Cytoplasm	Other	Diagnosis,unspecified application
	SAA1	Serum amyloid A1	P0DJI8	6.7e-07	34.756	Extracellular Space	Transporter	Diagnosis,unspecified application
	SAA2	Serum amyloid A2	P0DJI9	3.22e-07	113.382	Extracellular Space	Other
	SAA4	Serum amyloid A4, constitutive	P35542	2.17e-06	5.437	Extracellular Space	Transporter
	SERPINA1	Serpin family A member 1	P01009	0.00795	2.207	Extracellular Space	Other	Diagnosis,unspecified application
	SERPINA3	Serpin family A member 3	P01011	1.32e-05	3.864	Extracellular Space	Other	Unspecified application
	SERPINA7	Serpin family A member 7	P05543	2.94e-05	7.24	Extracellular Space	Transporter
	SERPINF2	Serpin family F member 2	P08697	2.56e-05	4.611	Extracellular Space	Other
	SERPING1	Serpin family G member 1	P05155	0.000201	2.793	Extracellular Space	Other
	TRMT2B	tRNA methyltransferase 2 homolog B	Q96GJ1	1.33e-07	477.741	Cytoplasm	Enzyme
	TTBK1	Tau tubulin kinase 1	Q5TCY1	9e-09	22.059	Other	Kinase
	TUBA1B	Tubulin alpha 1b	P68363	0.000157	5.052	Cytoplasm	Enzyme	Diagnosis,efficacy
	UBL4B	Ubiquitin like 4B	Q8N7F7	0.0249	367.578	Other	Other
	ULK4	Unc-51 like kinase 4	Q96C45	0.0353	7.576	Cytoplasm	Kinase
	VWA8	Von Willebrand factor A domain containing 8	A3KMH1	0.000175	4.251	Cytoplasm	Enzyme
	ZNF321P	Zinc finger protein 321, pseudogene	Q8N8H1	7.03e-06	7.747	Other	Other
	AGT	Angiotensinogen	P01019	3.9e-05	6.049	Extracellular Space	Growth Factor	Efficacy	1
	ALB	Albumin	P02768	0.000946	-3.708	Extracellular Space	Transporter	Diagnosis,efficacy,prognosis,safety,unspecified application	2
	APCS	Amyloid P component, serum	P02743	5.53e-06	4.032	Extracellular Space	Other	Unspecified application	3
	APOA1	Apolipoprotein A1	P02647	0.00016	2.451	Extracellular Space	Transporter	Diagnosis,efficacy,unspecified application	4
	APOC3	Apolipoprotein C3	P02656	4.93e-05	9.078	Extracellular Space	Transporter	Diagnosis,efficacy	5
	B2M	Beta-2-microglobulin	P61769	4.86e-10	1116.38	Plasma Membrane	Transmembrane Receptor	Disease progression,efficacy, safety,unspecified application	6
	C3	Complement C3	P01024	0.000105	2.335	Extracellular Space	Peptidase	Efficacy	7
	C5	Complement C5	P01031	0.00027	3.617	Extracellular Space	Cytokine		8
	C4A/C4B	Complement C4A (Rodgers blood group)	P0C0L4	0.000169	2.615	Extracellular Space	Other	Unspecified application	9
	CA1	Carbonic anhydrase 1	P00915	1.8e-05	12.817	Cytoplasm	Enzyme		10
	CFB	Complement factor B	P00751	0.0104	2.01	Extracellular Space	Peptidase	Unspecified application	11
	F2	Coagulation factor II, thrombin	P00734	1.75e-05	3.47	Extracellular Space	Peptidase	Diagnosis,unspecified application	12
	FGA	Fibrinogen alpha chain	P02671	1.31e-05	4.357	Extracellular Space	Other	Diagnosis,unspecified application	13
	FGG	Fibrinogen gamma chain	P02679	0.00064	2.001	Extracellular Space	Other		14
	HBB	Hemoglobin subunit beta	P68871	1.15e-06	13.413	Cytoplasm	Transporter		15
	PLG	Plasminogen	P00747	0.00376	2.399	Extracellular Space	Peptidase	Diagnosis,unspecified application	16
	SERPINC1	Serpin family C member 1	P01008	3.14e-05	5.963	Extracellular Space	Enzyme	Diagnosis,unspecified application	17
	SERPIND1	Serpin family D member 1	P05546	0.00329	6.139	Extracellular Space	Other	Disease progression	18
	STK3	Serine/threonine kinase 3	Q13188	2.55e-05	8.033	Cytoplasm	Kinase		19
	TTR	Transthyretin	P02766	0.00769	3.637	Extracellular Space	Transporter	Diagnosis,efficacy,prognosis,unspecified application	20
	1	Amlodipine/telmisartan,azilsartan,hydrochlorothiazide/telmisartan,telmisartan
	2	Aldoxorubicin,gadofosveset trisodium,GSK3128349,HPN328,NM21-1480,platinum
	3	Dezamizumab,miridesap
	4	Pelacarsen
	5	Volanesorsen
	6	4'-iodo-4'-deoxydoxorubicin
	7	Efdamrofusp alfa,IGG (complex),pegcetacoplan
	8	Avacincaptad pegol,cemdisiran,eculizumab,IFX-1,IGG (complex),pozelimab,ravulizumab,zilucoplan
	9	Efdamrofusp alfa,IGG (complex)
	10	Acetazolamide,benzthiazide,brimonidine/brinzolamide,brinzolamide,chlorothiazide,chlorothiazide/reserpine,chlorthalidone,diazoxide,dichlorphenamide,dorzolamide,dorzolamide/timolol,ethoxyzolamide,hydrochlorothiazide, methazolamide,quinethazone,sulfacetamide,topiramate,trichloromethiazide
	11	IONIS-FB-LRx
	12	Argatroban,aspirin/bivalirudin,aspirin/dabigatran etexilate,aspirin/eptifibatide/heparin,bivalirudin,dabigatran,dabigatran etexilate,desirudin,efegatran,enoxaparin,heparin,lepirudin,thrombin inhibitor,tinzaparin,ulinastatin,ximelagatran
	13	F2
	14	F2
	15	Iron dextran,voxelotor
	16	6-aminocaproic acid,aprotinin,PLAT,reteplase,tenecteplase,tranexamic acid
	17	Ardeparin,aspirin/enoxaparin,aspirin/eptifibatide/heparin,dalteparin,enoxaparin,enoxaparin/warfarin,fondaparinux,fondaparinux/warfarin,glucuronyl glucosamine glycan sulfate,heparin,low molecular weight heparin,nadroparin,semuloparin,SR-123781A
	18	Ardeparin,glucuronyl glucosamine glycan sulfate
	19	XMU-MP-1
	20	4'-iodo-4'-deoxydoxorubicin,acoramidis,inotersen,IONIS-TTR Rx,patisiran,tafamidis,vutrisiran

## Sheet: TABLE S2 114
Supplementary Table S2-114 of the 119 DEPs between RTP patients versus healthy subjects that were mapped in the IPA database.
	Symbol	Entrez Gene Name	Accession	P-Value	Fold Change	Location	Type(s)	Biomarker Application(s)	Drug(s)
	A2M	Alpha-2-macroglobulin	P01023	5.05e-07	3.846	Extracellular Space	Transporter
	APOA2	Apolipoprotein A2	P02652	4.85e-06	3.126	Extracellular Space	Transporter	Efficacy
	APOC2	Apolipoprotein C2	P02655	0.000504	2.565	Extracellular Space	Transporter	Efficacy
	APOD	Apolipoprotein D	P05090	2.9e-07	3.45	Extracellular Space	Transporter	Safety
	APOF	Apolipoprotein F	Q13790	5.51e-06	11.899	Extracellular Space	Transporter
	APOL1	Apolipoprotein L1	O14791	0.000252	49.161	Extracellular Space	Transporter
	APOM	Apolipoprotein M	O95445	8.3e-05	5.087	Plasma Membrane	Transporter
	AFM	Afamin	P43652	2.52e-06	3.028	Extracellular Space	Transporter	Unspecified application
	AHSG	Alpha 2-HS glycoprotein	P02765	4.66e-07	2.871	Extracellular Space	Other	Unspecified application
	AMBP	Alpha-1-microglobulin/bikunin precursor	P02760	9.65e-07	6.725	Extracellular Space	Transporter	Safety,unspecified application
	APOA4	Apolipoprotein A4	P06727	5.3e-05	2.743	Extracellular Space	Transporter	Unspecified application
	APOC1	Apolipoprotein C1	P02654	7.76e-08	62.719	Extracellular Space	Transporter	Prognosis,unspecified application
	APOE	Apolipoprotein E	P02649	2.66e-06	5.092	Extracellular Space	Transporter	Diagnosis,efficacy,prognosis,unspecified application
	APOH	Apolipoprotein H	P02749	1.76e-06	5.422	Extracellular Space	Transporter	Unspecified application
	ARHGDIA	Rho GDP dissociation inhibitor alpha	P52565	0.000101	7.555	Cytoplasm	Other	Unspecified application
	ARL1	ADP ribosylation factor like GTPase 1	P40616	0.000243	-328.899	Cytoplasm	Enzyme
	ASB3	Ankyrin repeat and SOCS box containing 3	Q9Y575	1.19e-09	-46.733	Cytoplasm	Transcription Regulator
	BCL9L	BCL9 like	Q86UU0	5.47e-09	22.321	Cytoplasm	Other
	BPIFA4P	BPI fold containing family A member 4, pseudogene	Q86YQ2	0.031	2.826	Extracellular Space	Other
	C6	Complement C6	P13671	0.000186	-2.908	Extracellular Space	Other
	C7	Complement C7	P10643	1.58e-07	4.88	Extracellular Space	Other
	C1QA	Complement C1q A chain	P02745	0.000324	16.224	Extracellular Space	Other
	C1QB	Complement C1q B chain	P02746	0.00131	2.764	Extracellular Space	Other
	C4BPA	Complement component 4 binding protein alpha	P04003	5.1e-06	4.197	Extracellular Space	Other
	C8B	Complement C8 beta chain	P07358	0.00011	3.088	Extracellular Space	Other
	C8G	Complement C8 gamma chain	P07360	0.000261	3.914	Extracellular Space	Transporter
	CFI	Complement factor I	P05156	0.000109	2.712	Extracellular Space	Peptidase
	CLEC3B	C-type lectin domain family 3 member B	P05452	2.52e-06	-17.137	Extracellular Space	Other
	CPB2	Carboxypeptidase B2	Q96IY4	0.000124	4.124	Extracellular Space	Peptidase
	CPN2	Carboxypeptidase N subunit 2	P22792	0.000158	2.812	Extracellular Space	Peptidase
	DUOX1	Dual oxidase 1	Q9NRD9	0.025	231.635	Plasma Membrane	Enzyme
	ECM1	Extracellular matrix protein 1	Q16610	0.000258	27.117	Extracellular Space	Transporter	Diagnosis
	F12	Coagulation factor XII	P00748	5.49e-06	4.359	Extracellular Space	Peptidase	Prognosis
	FCN3	Ficolin 3	O75636	0.032	2.921	Extracellular Space	Other	Efficacy
	GCC2	GRIP and coiled-coil domain containing 2	Q8IWJ2	6.49e-06	414.314	Cytoplasm	Other
	GID8	GID complex subunit 8 homolog	Q9NWU2	0.0254	2.378	Nucleus	Other
	HBD	Hemoglobin subunit delta	P02042	0.000391	3.75	Other	Transporter
	HBG1	Hemoglobin subunit gamma 1	P69891	6.93e-07	2.287	Cytoplasm	Other
	HBZ	Hemoglobin subunit zeta	P02008	0.00294	3.831	Cytoplasm	Transporter
	HIGD2B	HIG1 hypoxia inducible domain family member 2B	Q4VC39	7.86e-08	-582.012	Other	Other
	HLA-DPA1	Major histocompatibility complex, class II, DP alpha 1	P20036	0.00063	55.838	Plasma Membrane	Transmembrane Receptor
	HMX3	H6 family homeobox 3	A6NHT5	0.00856	6056.13	Nucleus	Transcription Regulator
	HPR	Haptoglobin-related protein	P00739	0.000928	2.913	Extracellular Space	Peptidase
	IGFALS	Insulin like growth factor binding protein acid labile subunit	P35858	0.0352	2.199	Extracellular Space	Other
	IGHA1	Immunoglobulin heavy constant alpha 1	P01876	1.51e-06	2.219	Extracellular Space	Other
	IGHG1	Immunoglobulin heavy constant gamma 1 (G1m marker)	P01857	0.000128	4.145	Extracellular Space	Other
	IGHG3	Immunoglobulin heavy constant gamma 3 (G3m marker)	P01860	5.54e-06	8.539	Extracellular Space	Other
	IGHV4-4	Immunoglobulin heavy variable 4-4	A0A075B6R2	0.0116	-7.351	Other	Other
	IGKV1D-33	Immunoglobulin kappa variable 1D-33	P01593	1.61e-05	6.069	Extracellular Space	Other
	IGKV3D-20	Immunoglobulin kappa variable 3D-20	A0A0C4DH25	0.000765	2.697	Extracellular Space	Other
	ITIH1	Inter-alpha-trypsin inhibitor heavy chain 1	P19827	2.34e-06	4.287	Extracellular Space	Other
	ITIH2	Inter-alpha-trypsin inhibitor heavy chain 2	P19823	1.95e-05	2.012	Extracellular Space	Other
	ITIH3	Inter-alpha-trypsin inhibitor heavy chain 3	Q06033	0.00568	8.939	Extracellular Space	Other
	ITIH4	Inter-alpha-trypsin inhibitor heavy chain 4	Q14624	0.00034	2.058	Extracellular Space	Other
	KCTD4	Potassium channel tetramerization domain containing 4	Q8WVF5	7.79e-06	22.942	Other	Ion Channel
	KNG1	Kininogen 1	P01042	2.87e-07	2.275	Extracellular Space	Other
	LBP	Lipopolysaccharide binding protein	P18428	0.00492	-2.219	Plasma Membrane	Transporter	Diagnosis,efficacy
	LBX1	Ladybird homeobox 1	P52954	8.35e-06	11.544	Nucleus	Transcription Regulator
	LCP1	Lymphocyte cytosolic protein 1	P13796	0.000293	20.203	Cytoplasm	Other	Disease progression
	LUM	Lumican	P51884	1.55e-07	5.515	Extracellular Space	Other
	MXD1	MAX dimerization protein 1	Q05195	3.06e-06	-4.13	Nucleus	Transcription Regulator
	NUDCD2	NudC domain containing 2	Q8WVJ2	1.18e-05	10.814	Cytoplasm	Other
	ORM1	Orosomucoid 1	P02763	0.000202	2.861	Extracellular Space	Other	Unspecified application
	ORM2	Orosomucoid 2	P19652	5.39e-07	2.909	Extracellular Space	Other
	PF4	Platelet factor 4	P02776	9.9e-06	3.445	Extracellular Space	Cytokine	Diagnosis
	PGLYRP2	Peptidoglycan recognition protein 2	Q96PD5	0.000322	2.189	Plasma Membrane	Transmembrane Receptor
	PLXNA1	Plexin A1	Q9UIW2	1.01e-06	15.397	Plasma Membrane	Transmembrane Receptor
	PLXNA2	Plexin A2	O75051	0.000109	10.896	Plasma Membrane	Transmembrane Receptor
	PRDX2	Peroxiredoxin 2	P32119	0.00917	-2.538	Cytoplasm	Enzyme
	RAB32	RAB32, member RAS oncogene family	Q13637	2.1e-05	560.937	Cytoplasm	Enzyme
	GC	GC vitamin D binding protein	P02774	7.27e-07	2.904	Extracellular Space	Transporter	Unspecified application
	S100A8	S100 calcium binding protein A8	P05109	6.57e-05	6.619	Cytoplasm	Other	Diagnosis,efficacy,unspecified application
	S100A9	S100 calcium binding protein A9	P06702	0.0108	-15.413	Cytoplasm	Other	Diagnosis,unspecified application
	SAA2	Serum amyloid A2	P0DJI9	1.37e-05	2.537	Extracellular Space	Other
	SAA4	Serum amyloid A4, constitutive	P35542	2.08e-05	5.959	Extracellular Space	Transporter
	SERPINA1	Serpin family A member 1	P01009	5.2e-06	2.522	Extracellular Space	Other	Diagnosis,unspecified application
	SERPINA5	Serpin family A member 5	P05154	0.0107	4.837	Extracellular Space	Other	Diagnosis
	SERPINA6	Serpin family A member 6	P08185	1.41e-05	3.357	Extracellular Space	Other
	SERPING1	Serpin family G member 1	P05155	4.14e-06	2.738	Extracellular Space	Other
	SHBG	Sex hormone binding globulin	P04278	9.94e-05	-2.071	Extracellular Space	Other	Efficacy,safety
	TANC2	TetratricoPeptide repeat, ankyrin repeat and coiled-coil containing 2	Q9HCD6	0.0145	-2.153	Nucleus	Transcription Regulator
	TTBK1	Tau tubulin kinase 1	Q5TCY1	6.03e-06	18.344	Other	Kinase
	UBL4B	Ubiquitin like 4B	Q8N7F7	1.94e-06	421.233	Other	Other
	ULK4	Unc-51 like kinase 4	Q96C45	0.000891	101.075	Cytoplasm	Kinase
	CRP	C-reactive protein	P02741	0.0159	779.812	Extracellular Space	Other	Diagnosis,disease progression,efficacy,prognosis,safety,unspecified application
	VTN	Vitronectin	P04004	3.15e-06	3.994	Extracellular Space	Other	Unspecified application
	VWA8	Von Willebrand factor A domain containing 8	A3KMH1	3.21e-07	31.849	Cytoplasm	Enzyme
	ZNF321P	Zinc finger protein 321, pseudogene	Q8N8H1	0.0113	2.533	Other	Other
	CD14	CD14 molecule	P08571	8.91e-09	242.77	Plasma Membrane	Transmembrane Receptor	Efficacy,unspecified application
	CRABP1	Cellular retinoic acid binding protein 1	P29762	2.15e-05	13.366	Cytoplasm	Transporter	Diagnosis,unspecified application
	AGT	Angiotensinogen	P01019	0.0251	2.675	Extracellular Space	Growth Factor	Efficacy	1
	ALB	Albumin	P02768	1.01e-06	-2.835	Extracellular Space	Transporter	Diagnosis,efficacy,prognosis,safety,unspecified application	2
	APCS	Amyloid P component, serum	P02743	1.7e-06	2.153	Extracellular Space	Other	Unspecified application	3
	APOA1	Apolipoprotein A1	P02647	4.15e-07	2.886	Extracellular Space	Transporter	Diagnosis,efficacy,unspecified application	4
	APOC3	Apolipoprotein C3	P02656	2.92e-07	8.687	Extracellular Space	Transporter	Diagnosis,efficacy	5
	B2M	Beta-2-microglobulin	P61769	2.39e-08	1561.34	Plasma Membrane	Transmembrane Receptor	Disease progression,efficacy,safety,unspecified application	6
	C3	Complement C3	P01024	3.85e-05	2.622	Extracellular Space	Peptidase	Efficacy	7
	C5	Complement C5	P01031	0.00103	3.696	Extracellular Space	Cytokine		8
	C1S	Complement C1s	P09871	5.95e-05	2.324	Extracellular Space	Peptidase		9
	CA1	Carbonic anhydrase 1	P00915	0.00406	2.886	Cytoplasm	Enzyme		10
	CFB	Complement factor B	P00751	1.83e-06	2.675	Extracellular Space	Peptidase	Unspecified application	11
	CFH	Complement factor H	P08603	0.000735	2.789	Extracellular Space	Other	Unspecified application	12
	CLU	Clusterin	P10909	0.0224	-2.188	Cytoplasm	Other	Efficacy,unspecified application	13
	CP	Ceruloplasmin	P00450	2.9e-06	2.605	Extracellular Space	Enzyme	Efficacy	14
	F2	Coagulation factor II, thrombin	P00734	2.24e-06	3.714	Extracellular Space	Peptidase	Diagnosis,unspecified application	15
	FGA	Fibrinogen alpha chain	P02671	8.44e-06	3.615	Extracellular Space	Other	Diagnosis,unspecified application	16
	FGG	Fibrinogen gamma chain	P02679	0.0027	2.476	Extracellular Space	Other		17
	HBB	Hemoglobin subunit beta	P68871	8.86e-07	3.904	Cytoplasm	Transporter		18
	RBP4	Retinol binding protein 4	P02753	7.58e-05	3.168	Extracellular Space	Other	Unspecified application	19
	SERPINC1	Serpin family C member 1	P01008	2.47e-06	4.601	Extracellular Space	Enzyme	Diagnosis,unspecified application	20
	SERPIND1	Serpin family D member 1	P05546	5.63e-05	3.631	Extracellular Space	Other	Disease progression	21
	STK3	Serine/threonine kinase 3	Q13188	0.000235	8.364	Cytoplasm	Kinase		22
	TF	Transferrin	P02787	9.32e-07	2.262	Extracellular Space	Transporter	Efficacy,prognosis,safety,unspecified application	23
	TTR	Transthyretin	P02766	0.000187	10.768	Extracellular Space	Transporter	Diagnosis,efficacy,prognosis,unspecified application	24
	1	Amlodipine/telmisartan,azilsartan,hydrochlorothiazide/telmisartan,telmisartan
	2	Aldoxorubicin,gadofosveset trisodium,GSK3128349,HPN328,NM21-1480,platinum
	3	Dezamizumab,miridesap
	4	Pelacarsen
	5	Volanesorsen
	6	4'-iodo-4'-deoxydoxorubicin
	7	Efdamrofusp alfa,IGG (complex),pegcetacoplan
	8	Avacincaptad pegol,cemdisiran,eculizumab,IFX-1,IGG (complex),pozelimab,ravulizumab,zilucoplan
	9	SERPING1,sutimlimab
	10	Acetazolamide,benzthiazide,brimonidine/brinzolamide,brinzolamide,chlorothiazide,chlorothiazide/reserpine,chlorthalidone,diazoxide,dichlorphenamide,dorzolamide, dorzolamide/timolol,ethoxyzolamide,hydrochlorothiazide,methazolamide,quinethazone,sulfacetamide,topiramate,trichloromethiazide
	11	IONIS-FB-LRx
	12	GT103
	13	AB-16B5,clusterin antisense oligonucleotide
	14	Copper
	15	Argatroban,aspirin/bivalirudin,aspirin/dabigatran etexilate,aspirin/eptifibatide/heparin,bivalirudin,dabigatran,dabigatran etexilate,desirudin,efegatran,enoxaparin,heparin,lepirudin,thrombin inhibitor,tinzaparin,ulinastatin,ximelagatran
	16	F2
	17	F2
	18	Iron dextran,voxelotor
	19	Tinlarebant
	20	Ardeparin,aspirin/enoxaparin,aspirin/eptifibatide/heparin,dalteparin,enoxaparin,enoxaparin/warfarin,fondaparinux,fondaparinux/warfarin,glucuronyl glucosamine glycan sulfate,heparin,low molecular weight heparin,nadroparin,semuloparin,SR-123781A
	21	Ardeparin,glucuronyl glucosamine glycan sulfate
	22	XMU-MP-1
	23	Ferric carboxymaltose,MORAb-066,NKP-1339,platinum,TLD-1433
	24	4'-iodo-4'-deoxydoxorubicin,acoramidis,inotersen,IONIS-TTR Rx,patisiran,tafamidis,vutrisiran
